# Supplementary material for: The role of priming in grammatical acceptability judgements for native versus non-native speakers: Effects of intelligibility
Source: PLoS One. 2022 Sep 28;17(9):e0275191. doi: 10.1371/journal.pone.0275191 (PMC9518884; doi:10.1371/journal.pone.0275191)
Supplement: S1 Data — (CSV) [file pone.0275191.s001.csv]

ItemID_A	Sentence_A	ItemID_B	Sentence_B
1A	On the agenda were fourteen items.	1B	In the closet were nine midgets.
4F	The security breach was imputed by the investigators to faulty sensors and overworked personnel.	4B	The discrepant results were ascribed by the biologists to unsterile lab materials and genetically damaged control groups.
5B	Rick shredded the Valentines and then he incinerated them.	5A	Robert stuffed the piglets and then he basted them.
8F	The externally appraised and unappraised gemstones are priced differently.	8E	The second and third graders were told separately.
9E	Seth certainly did smack his brother with a frog.	9F	Tarantulas probably do inject their victims with venom.
10E	The court conceded the claims to the plaintiff.	10A	Phil extended the injunction to Bruce.
11B	HMOs ostensibly endorse the revised insurance regulations.	11D	Current inmates evidently dislike electroshock therapy.
12A	The calcium fossilized the creatures in this sedimentary layer.	12D	The Enterprise crew destabilized the energy field in their warp core.
13E	The Democrats pitched their proposals and the Republicans did likewise.	13D	The camp counselors reviewed the procedures and the head residents did as well.
14E	The frolicking Muppets on stage amused the kids.	14A	The findings of the investigation pleased the commissioner's bureau.
16B	In a cave in northern Missouri, under some mossy rocks, Clementine discovered the treasure.	16A	In the guestroom, under the mattress, Zoe hid her comics.
18E	What the sergeant commanded was to follow orders.	18D	What the physician recommended is to read the instructions.
19F	Devin has to lease a tractor as powerful as Cody has.	19A	Debbie ought to buy a van as reliable as that firefighter had.
20D	If your nephew gets in, take him outside.	20E	If the cabs pull in, shoo them away.
21B	Courtney suggested that they behave and she'd toast them some pizza pockets.	21E	The scoutmaster insisted that they apologize and he would build them a campfire.
22F	Marcus distributes painkillers as well as doing acupuncture.	22C	RuthEllen overhauls transmissions in addition to publishing travel guides.
25E	Parenthood is a choice that entails responsibility.	25D	Deployment was a grave mistake that exacted a costly toll.
26A	Mr. Stratacelli purchased from us a violin case that concealed automatic weapons.	26D	The wizard acquired from the gnomes three small vials that contained herbal potions.
27E	What Emily is thankful for is that she is here.	27F	What Cole is upset about is that they're not home.
28A	Carole gave the sermon drunk.	28B	The university Provost delivered the convocation address half-asleep.
29B	Juan strode, and Nathan shuffled, into the press conference.	29C	The foal pranced, and the mare plodded, into the rodeo arena.
30A	Eat too much cookie dough and you'll have a stomachache.	30B	Wear those gang colors and you'll be a target.
31D	This lemonade is so sour, a pound of sugar couldn't fix it.	31A	This cabinet is so elementary, a two-year-old can assemble it.
32E	Sierra shoved Tyler the dictionary.	32B	Eli schlepped Daniel some vegetarian lentil stew.
34F	Kayla grinned an irrepressible grin.	34E	The wrongfully imprisoned empress sighed a hopeless sigh.
35F	The migrating geese honked across the county.	35A	The duck quacked down the path.
37B	Usually not a gambler, today Rita tried roulette.	37C	Ordinarily not a smoker, recently Mildred has favored cigars.
41E	Prosecutors beg for most clients not to bail out.	41F	Embezzlers pray for most investors not to catch on.
42B	Crasher and Burns enlisted comparatively fewer gifted automotive technicians than Tristan.	42A	Dewey, Cheedem and Howe fired several more successful attorneys than Chad.
43C	Many shoppers who count on Macy's to refund purchases are dismayed when they don't.	43D	Some homeowners who depended on their realtors to pay the closing costs were distressed when they didn't.
44D	William Shatner has promoted more products than he sampled.	44F	Scooby Doo has evaded more ghosts than he apprehended.
46F	Otis is more darling than sophisticated.	46D	Eleanor is more hypocritical than discriminating.
47E	Amber recalled who her sister's dentist was.	47A	Emma inferred who the Harrison's caterer was.
48A	Monroe offers better food than liquor to his lodgers.	48B	Ashley entrusts more savings bonds than blue-chip stocks to her grandchildren.
49E	The bankers will have certainly liquidated those assets.	49F	The convicts will have absolutely erased their fingerprints.
50E	The fraternity has recklessly disclosed the cow-tipping episode.	50D	The NWHA recruiters have wisely admitted the entire fiasco.
51D	Demitrius will be frightened by what Paige is going to do.	51F	Dalton will be shocked by what he's going to hear.
52C	Brian is honestly abandoning the priesthood.	52D	Kari is really suing the Humane Society.
53E	The EPA shouldn't regulate toxicity standards and decide radiation exposure levels short-sightedly.	53D	Expert skateboarders can't describe their knowledge or articulate hunches verbally.
54B	Elizabeth went mushrooming in Oregon.	54C	Sydney went haying in Nebraska.
56F	Ryan brewed Evan some coffee.	56C	Marissa cleared Kelly some space.
57B	The handgun being in the safety-deposit box is plausible.	57D	Antoinette being in a convent is outrageous.
58F	Katelyn cried herself sick.	58E	Mason talked himself blue.
59B	The optometrist who adjusted the lenses typed the prescription.	59C	The brewmaster who sprouted the barley selected the hops.
61D	The Omegas dubbed the adorable mascot as Fluffy.	61A	The queen christened the ship as Neptune's Glory.
62F	The mess tent serves a thousand.	62D	The jeep fits five.
63B	Edgar needs to request the movie channel on cable.	63A	Riley wants to receive Warsaw on his radio.
64B	Jill snooped the landlord's Palm Pilot for potential clues.	64E	Brooke thumbed the diary for secrets.
65C	The citizens saluted the bravery in the troops.	65D	The beat poets mocked the self-righteousness in the authorities.
67D	Anxious accountants with too many portfolios obsess constantly.	67C	Elders with weakened immune systems sicken suddenly.
68A	The handle unscrewed from the lid.	68D	The reins unhitched from the harnesses.
69A	The paint job brought the Jetta a higher sale price.	69D	The journals provided us some amusement.
70C	The critic yawned his disdain.	70F	The asthmatic wheezed his discomfort.
72B	There arose a suppressed giggle.	72E	There opened a cavernous fissure.
74D	No dissolution of boundaries transpired.	74A	No munching of cupcakes occurred.
75A	The hidden harmony is better than the obvious.	75F	The broiled salmon is tastier than the poached.
76E	In the morning, breakfast biscuits were prepared for the staff, and in the afternoon, sandwiches.	76D	In summer, the buckwheat was ferried to the mill, and in the autumn, the rye.
78A	We believe there to have been a misunderstanding.	78E	Thomas suspected there to have been a miscalculation.
79E	Jeb granted the contestants a recount.	79D	Maude allowed Jerry a kiss.
80F	Homemade macaroni extruded from the hand-press.	80E	The dropouts disengaged from their classmates.
